# Supplementary material for: Ice nucleation ability of loess from the northwestern United States
Source: PLoS One. 2019 Aug 9;14(8):e0220991. doi: 10.1371/journal.pone.0220991 (PMC6688799; doi:10.1371/journal.pone.0220991)
Supplement: S1 Data — (XLSX) [file pone.0220991.s001.xlsx]

## Sheet: Sheet1
ATD		Untreated			Treated
-26C	RH	Active Fraction		RH	Active Fraction
	81.5	0.028		91.5	0.0147057
	83.5	0.100963		93.5	0.0242389
	85.5	0.152668		95.5	0.021044
	87.5	0.0995635		97.5	0.12682
	89.5	0.29338		99.5	0.158846
	91.5	0.342609		101.5	1.50403
	93.5	0.372605		103.5	8.3389
	95.5	0.582149		105.5	17.6885
	97.5	0.920015		107.5	16.6471
	99.5	1.10777		109.5	17.5228
	101.5	5.97016		111.5	16.3724
	103.5	10.3184
	105.5	24.3916
	107.5	17.6086
	109.5	18.1904
	111.5	15.7289
-30C	80.5	0.155953		87.5	0
	82.5	0.144824		89.5	0
	84.5	0.180756		91.5	0.0415978
	86.5	0.23559		93.5	0.0356841
	88.5	0.331647		95.5	0.06531
	90.5	0.295674		97.5	0.266358
	92.5	0.391178		99.5	0.795844
	94.5	0.40476		101.5	6.11842
	96.5	0.428622		103.5	19.2861
	98.5	0.916867		105.5	27.4737
	100.5	2.29132		107.5	31.837
	102.5	18.6705		109.5	34.4322
	104.5	19.2261		111.5	38.9907
	106.5	21.218		113.5	38.1913
	108.5	22.9171
						Heated
-35C	76.5	0.123891		79.5	0	0.20198
	78.5	0.269417		81.5	0	0.248864
	80.5	0.372498		83.5	0.101115	0.374698
	82.5	0.406016		85.5	0.130466	0.440535
	84.5	0.434783		87.5	0.113192	0.416
	86.5	0.696369		89.5	0.191399	0.690659
	88.5	0.983675		91.5	0.163955	0.941981
	90.5	2.25687		93.5	0.39649	2.14432
	92.5	2.26911		95.5	0.331094	2.08958
	94.5	4.0332		97.5	1.88707	3.78554
	96.5	4.75432		99.5	3.86495	4.45197
	98.5	6.65169		101.5	30.7312	6.12155
	100.5	10.7935		103.5	33.8908	9.98302
	102.5	27.051		105.5	36.1288	24.9799
	104.5	32.6727		107.5	32.346	30.1119
	106.5	36.0837		109.5	44.5886	33.224
	108.5	43.4549		111.5	41.8944	40.0625
	110.5	40.5574
